# Supplementary material for: Delayed Self‐Pollination as the Primary Reproductive Strategy in Cypripedium shanxiense S. C. Chen: Observations From Beijing Songshan National Nature Reserve
Source: Plant Environ Interact. 2025 Jul 23;6(4):e70069. doi: 10.1002/pei3.70069 (PMC12284902; doi:10.1002/pei3.70069)
Supplement: Supplementary file 1 — Data S1. [file PEI3-6-e70069-s001.xlsx]

## Sheet: Sheet1
Statistical data of floral functional morphology in Cypripedium shanxiense
	Repetition	labellum length (LL)	labellum width (LW)	the distance between stigma and labellum bottom (SL)	distance between stamen and labellum bottom (AL)
Cypripedium shanxiense	1	6.85	6.4	1.1	0.95
Cypripedium shanxiense	2	8	7.1	1.4	1.2
Cypripedium shanxiense	3	7.55	7.05	1.2	1.15
Cypripedium shanxiense	4	8.15	7.2	1.4	1.25
Cypripedium shanxiense	5	6.8	6	0.9	1.1
Statistical data of body size measurements in Lasioglossum zonulum
	Repetition	Body length	Thorax height
Lasioglossum zonulum	1	6.8	1.9
Lasioglossum zonulum	2	7.55	2.5
Lasioglossum zonulum	3	7.75	2.6
Lasioglossum zonulum	4	6.85	1.8
Lasioglossum zonulum	5	7.4	2.4
Statistical data on pollination modes and fruiting rates in Cypripedium shanxiense
	Flowering number	Seed-setting number
Natural control (NC)	10	7
Artificial self-pollination (SF)	13	10
Artificial xenogamy (XN)	10	9
Natural self-pollination (NS)	12	8
Observation on apomixis (AP)	11	0
